# Supplementary material for: RANKL-dependent osteoclast differentiation and gene expression in bone marrow-derived cells from adult mice is sexually dimorphic
Source: Bone Rep. 2023 Jul 1;19:101697. doi: 10.1016/j.bonr.2023.101697 (PMC10359713; doi:10.1016/j.bonr.2023.101697)
Supplement: Supplemental Table S1 — Top 20 significantly enriched pathways in control male (CM) vs control female (CF) comparison and the genes involved in these pathways as per KEGG analysis. Pathways and genes important to our study are highlighted in red. [file mmc1.xlsx]

## Sheet: Sheet1
Pathway description	Genes involved
Neuroactive ligand-receptor interaction	Ednra/Adra1d/Ptgfr/Pth1r/Gria3/S1pr3/Avpr1a/Ednrb/Adrb1/Ghr/Pard3/Glrb/Lepr/Tbxa2r/Grpr/Adra1b/Adra2a/Tshr/Gabrb3/Agtr1a/Grm4/Grin1/P2rx2/Adrb3/Drd4/Mc5r
Axon guidance	Efna5/Ntn1/Ablim1/Plxnb1/Sema5a/Smo/Wnt4/Cxcl12/Fzd3/Gnai1/Ryk/Pik3r3/Efna4/Pak3/Robo1/Slit3/Sema3b/Slit2/Ephb2/Pard3/Ephb4/Wnt5b/Nfatc4/Boc/Sema4f/Ablim3
ECM-receptor interaction	Ibsp/Npnt/Itga1/Lama5/Col6a1/Hspg2/Lama4/Col6a3/Col1a2/Col6a2/Col1a1/Col2a1/Itga3/Lama1/Col6a4/Itga11
Calcium signalling pathway	Ednra/Adra1d/Ptgfr/Cacna1h/Pde1a/Pdgfra/Avpr1a/Mylk/Ednrb/Adrb1/Plce1/Tbxa2r/Grpr/Adra1b/Cacna1c/Agtr1a/Cacna1g/Slc8a3/Ryr2/Grin1/Mylk3/P2rx2/Adrb3/Slc25a31
cGMP-PKG signalling pathway	Ednra/Adra1d/Gnai1/Prkg1/Irs1/Mylk/Adcy6/Ednrb/Adcy5/Gucy1a1/Adrb1/Myl9/Kcnma1/Nfatc4/Kcnmb4/Adra1b/Adra2a/Cacna1c/Agtr1a/Slc8a3/Mylk3/Adrb3/Slc25a31
Renin secretion	Ednra/Agt/Gnai1/Pde1a/Adcy6/Adcy5/Aqp1/Gucy1a1/Adrb1/Kcnma1/Cacna1c/Agtr1a/Adrb3
PI3K-Akt signalling pathway	Ibsp/Efna5/Fgfr3/Osmr/Fgfr2/Ccnd2/Itga1/Pik3r3/Efna4/Lama5/Igf2/Col6a1/Angpt4/Irs1/Angpt1/Pdgfra/Lama4/Col6a3/Fgf7/Flt4/Col1a2/Ghr/Col6a2/Col1a1/Col2a1/Itga3/Lama1/Col6a4/Itga11/Epor/Ereg/Gng8/Il2rb
Basal cell carcinoma	Smo/Bmp4/Wnt4/Tcf7l1/Fzd3/Fzd8/Gli2/Fzd2/Wnt5b/Wnt16/Gli3
Protein digestion and absorption	Mme/Col6a1/Col6a3/Col1a2/Col6a2/Col1a1/Col2a1/Col6a4/Col12a1/Col3a1/Slc8a3/Slc1a1/Eln
Vascular smooth muscle contraction	Ednra/Adra1d/Prkg1/Avpr1a/Mylk/Adcy6/Adcy5/Gucy1a1/Myl9/Kcnma1/Ppp1r14a/Kcnmb4/Adra1b/Cacna1c/Agtr1a/Mylk3
Focal adhesion	Ibsp/Ccnd2/Itga1/Pik3r3/Lama5/Col6a1/Pak3/Pdgfra/Mylk/Lama4/Parva/Col6a3/Flt4/Col1a2/Myl9/Col6a2/Col1a1/Col2a1/Itga3/Lama1/Col6a4/Itga11/Mylk3
Cytokine-cytokine receptor interaction	Osmr/Bmp4/Ackr4/Eda/Tnfrsf19/Cxcl12/Gdf11/Il17rc/Bmp6/Ackr3/Il1r1/Tnfrsf11b/Gdf10/Inhbb/Ccl7/Ghr/Gdf6/Lepr/Bmp5/Il34/Ccl6/Epor/Il20ra/Ctf1/Il2rb
Pathways in cancer	Ednra/Fgfr3/Fgfr2/Smo/Bmp4/Gstt1/Ar/Arnt2/Wnt4/Notch3/Ccnd2/Cxcl12/Tcf7l1/Fzd3/Gnai1/Gsta4/Pik3r3/Fzd8/Lama5/Igf2/Gli2/Fzd2/Pdgfra/Ret/Lama4/Adcy6/Ednrb/Adcy5/Runx1t1/Fgf7/Flt4/Mmp2/Gstm7/Wnt5b/Itga3/Tert/Lama1/Wnt16/Gli3/Epor/Agtr1a/Dapk2/Gng8/Il2rb
Glutamatergic synapse	Shank1/Gria3/Gnai1/Gnao1/Adcy6/Adcy5/Shank3/Cacna1c/Slc1a3/Grm4/Grin1/Gng8/Slc1a1/Slc1a2
Metabolism of xenobiotics by cytochrome P450	Gstt1/Ephx1/Cbr2/Gsta4/Cyp1b1/Aldh3a1/Gstm7/Adh7/Adh1
Circadian entrainment	Cacna1h/Gria3/Gnai1/Prkg1/Gnao1/Adcy6/Adcy5/Gucy1a1/Cacna1c/Cacna1g/Ryr2/Grin1/Gng8
Regulation of lipolysis in adipocytes	Gnai1/Prkg1/Pik3r3/Irs1/Adcy6/Adcy5/Adrb1/Tshr/Adrb3
Wnt signalling pathway	Wnt4/Ccnd2/Nkd1/Tcf7l1/Fzd3/Nkd2/Fzd8/Fzd2/Sfrp1/Wif1/Wnt5b/Nfatc4/Wnt16/Sfrp2/Notum/Sfrp4
Tyrosine metabolism	Maob/Fah/Aoc3/Aldh3a1/Adh7/Adh1
Hippo signalling pathway	Bmp4/Wnt4/Ccnd2/Nkd1/Tcf7l1/Fzd3/Tead3/Fzd8/Bmp6/Gli2/Fzd2/Snai2/Pard3/Gdf6/Wnt5b/Bmp5/Wnt16
