# Supplementary material for: RANKL-dependent osteoclast differentiation and gene expression in bone marrow-derived cells from adult mice is sexually dimorphic
Source: Bone Rep. 2023 Jul 1;19:101697. doi: 10.1016/j.bonr.2023.101697 (PMC10359713; doi:10.1016/j.bonr.2023.101697)
Supplement: Supplemental Table S2 — Top 20 enriched pathways in treated male (TM) vs treated female (TF) comparison and the genes involved in this pathway as per KEGG analysis. [file mmc2.xlsx]

## Sheet: Sheet1
Pathway description	Genes involved
Cytokine-cytokine receptor interaction	Cxcl12/Cxcl10/Ccl12/Ccl2/Bmp4/Ackr3/Eda/Ccl22/Cxcl9/Ccl8
Calcium signaling pathway	Cacna1h/Adra1b/Avpr1a/Plce1/Pde1a/Adrb1/Grin1/Nos3
Chemokine signaling pathway	Cxcl12/Cxcl10/Ccl12/Ccl2/Ccl22/Cxcl9/Ccl8
Renin secretion	Pde1a/Adrb1/Clca3a1/Agt
AGE-RAGE signaling pathway in diabetic complications	Ccl12/Ccl2/Col4a6/Plce1/Nos3
Adherens junction	Lmo7/Ptprf/Cdh1/Wasf3
Thyroid hormone signaling pathway	Rcan2/Notch3/Bmp4/Plce1/Dio3
Protein digestion and absorption	Mme/Col4a6/Col2a1/Slc1a1
TGF-beta signaling pathway	Nog/Bmp4/Id4/Fst
Amyotrophic lateral sclerosis (ALS)	Gpx1/Nefh/Grin1
Cell adhesion molecules (CAMs)	Ptprf/Nrcam/Cdh1/Cdh3/Cadm3
Renin-angiotensin system	Mme/Agt
Fluid shear stress and atherosclerosis	Gstt1/Ccl12/Ccl2/Bmp4/Nos3
RIG-I-like receptor signaling pathway	Cxcl10/Isg15/Irf7
Influenza A	Cxcl10/Ccl12/Ccl2/Irf7/Rsad2
Complement and coagulation cascades	Serping1/Kng2/Kng1
Neuroactive ligand-receptor interaction	Adra1b/Avpr1a/Adrb1/Grin1/Chrna1
Rheumatoid arthritis	Cxcl12/Ccl12/Ccl2
Malaria	Ccl12/Ccl2
ECM-receptor interaction	Ibsp/Col4a6/Col2a1
