# Supplementary material for: RANKL-dependent osteoclast differentiation and gene expression in bone marrow-derived cells from adult mice is sexually dimorphic
Source: Bone Rep. 2023 Jul 1;19:101697. doi: 10.1016/j.bonr.2023.101697 (PMC10359713; doi:10.1016/j.bonr.2023.101697)
Supplement: Supplemental Table S3 — Upregulated and downregulated genes in osteoclast differentiation as shown by the KEGG pathway. Red indicates upregulation and green indicates downregulation. [file mmc3.xlsx]

## Sheet: Sheet1
Female	Male
Acp5	Acp5
Ctsk	Ctsk
Itgb3	Itgb3
OSCAR	OSCAR
Calcr	Calcr
Pira2	Nox1
Fosl2	Tnfsf11
Fosb
